# Supplementary material for: Protein complex forming ability is favored over the features of interacting partners in determining the evolutionary rates of proteins in the yeast protein-protein interaction networks
Source: BMC Syst Biol. 2010 Nov 12;4:155. doi: 10.1186/1752-0509-4-155 (PMC2998497; doi:10.1186/1752-0509-4-155)
Supplement: Additional file 1 — Orthologous genes of S. cerevisiae and S. paradoxus. List of orthologous genes of S. cerevisiae and S. paradoxus and their protein distances measured by Kimura's method. [file 1752-0509-4-155-S1.XLS]

## Sheet: list.dist
AdditionalFile1.xls
Orthologous genes of S.cerevisiae and S.paradoxuswith protein distance
ORF of S.cerevisiae	ORF of S.paradoxus	Protein Distance
YMR041C	YMR041C	0.098992
YMR040W	YMR040W	0.114859
YIL091C	YIL091C	0.082282
YGR283C	YGR283C	0.174659
YNL306W	YNL306W	0.098567
YIL090W	YIL090W	0.018568
YIL088C	YIL088C	0.050724
YGR284C	YGR284C	0.016313
YIL087C	YIL087C	0.032575
YGR285C	YGR285C	0.030669
YIL085C	YIL085C	0.086166
YIL084C	YIL084C	0.037667
YIL083C	YIL083C	0.01663
YIL079C	YIL079C	0.127139
YGR286C	YGR286C	0.021657
YMR036C	YMR036C	0.126278
YMR035W	YMR035W	0.058833
YNL305C	YNL305C	0.034485
YMR034C	YMR034C	0.057535
YGR289C	YGR289C	0.133209
YMR032W	YMR032W	0.09744
YNL304W	YNL304W	0.081119
YMR031C	YMR031C	0.099358
YMR029C	YMR029C	0.154873
YGR093W	YGR093W	0.145769
YGR092W	YGR092W	0.019494
YGR091W	YGR091W	0.180364
YGR090W	YGR090W	0.05986
YGR089W	YGR089W	0.100803
YGR088W	YGR088W	0.016196
YGR087C	YGR087C	0.028997
YAL002W	YAL002W	0.090305
YGR086C	YGR086C	0.011898
YGR085C	YGR085C	0
YGR084C	YGR084C	0.114297
YGR083C	YGR083C	0.054216
YGR082W	YGR082W	0.016584
YGR081C	YGR081C	0.153045
YGR080W	YGR080W	0.093076
YGR079W	YGR079W	0.095473
YHR210C	YHR210C	0.145544
YHR209W	YHR209W	0.200161
YHR208W	YHR208W	0.007675
YHR207C	YHR207C	0.065632
YGR078C	YGR078C	0.036066
YGR077C	YGR077C	0.204106
YGR076C	YGR076C	0.032575
YGR075C	YGR075C	0.126564
YGR074W	YGR074W	0.027934
YHR206W	YHR206W	0.031215
YGR071C	YGR071C	0.197548
YHR205W	YHR205W	0.022184
YHR204W	YHR204W	0.150079
YGR070W	YGR070W	0.11312
YGR068C	YGR068C	0.077653
YGR067C	YGR067C	0.12123
YGR066C	YGR066C	0.114758
YGR065C	YGR065C	0.020562
YGR062C	YGR062C	0.094506
YGR061C	YGR061C	0.027012
YGR060W	YGR060W	0.006502
YGR059W	YGR059W	0.082842
YGR058W	YGR058W	0.065576
YGR057C	YGR057C	0.029776
YGR056W	YGR056W	0.087007
YGR055W	YGR055W	0.023013
YGR054W	YGR054W	0.044991
YGR053C	YGR053C	0.197404
YGR052W	YGR052W	0.053573
YGR049W	YGR049W	0.021716
YGR048W	YGR048W	0.0428
YGR047C	YGR047C	0.037147
YGR046W	YGR046W	0.051157
YGR044C	YGR044C	0.255623
YGR043C	YGR043C	0.027549
YGR042W	YGR042W	0.248493
YGR041W	YGR041W	0.260639
YGR040W	YGR040W	0.002723
YGR038W	YGR038W	0.018248
YGR037C	YGR037C	0
YGR036C	YGR036C	0.074876
YGR033C	YGR033C	0.117831
YGR032W	YGR032W	0.020339
YGR031W	YGR031W	0.145544
YGR030C	YGR030C	0.211069
YBR241C	YBR241C	0.044373
YGR028W	YGR028W	0.016769
YBR242W	YBR242W	0.075207
YBR243C	YBR243C	0.01352
YGR026W	YGR026W	0.05998
YBR244W	YBR244W	0.057812
YBR246W	YBR246W	0.129754
YBR247C	YBR247C	0.029713
YBR248C	YBR248C	0.044847
YBR249C	YBR249C	0.013643
YBR250W	YBR250W	0.109137
YBR251W	YBR251W	0.026544
YBR252W	YBR252W	0.034845
YBR253W	YBR253W	0.069339
YAL005C	YAL005C	0.012571
YBR254C	YBR254C	0.035131
YBR255W	YBR255W	0.090567
YBR256C	YBR256C	0.056802
YBR257W	YBR257W	0.095643
YOL103W	YOL103W	0.044012
YBR258C	YBR258C	0.182984
YBR259W	YBR259W	0.212461
YOL102C	YOL102C	0.102567
YOL101C	YOL101C	0.06013
YOL100W	YOL100W	0.115129
YOL098C	YOL098C	0.070866
YBR260C	YBR260C	0.038553
YBR261C	YBR261C	0.044448
YBR262C	YBR262C	0.135677
YBR263W	YBR263W	0.024918
YBR264C	YBR264C	0.085226
YBR265W	YBR265W	0.028691
YOL097C	YOL097C	0.00932
YOL096C	YOL096C	0.06013
YOL095C	YOL095C	0.095221
YOL094C	YOL094C	0.006219
YOL093W	YOL093W	0.056786
YOL092W	YOL092W	0.053915
YBR267W	YBR267W	0.075006
YBR268W	YBR268W	0.10209
YBR269C	YBR269C	0.109266
YBR270C	YBR270C	0.059249
YOL091W	YOL091W	0.127042
YBR271W	YBR271W	0.163619
YBR272C	YBR272C	0.137109
YOL089C	YOL089C	0.095417
YOL088C	YOL088C	0.165342
YOL087C	YOL087C	0.081557
YBR273C	YBR273C	0.105993
YBR274W	YBR274W	0.069667
YBR275C	YBR275C	0.210605
YBR276C	YBR276C	0.143683
YOL086W-A	YOL086W-A	0.133771
YBR278W	YBR278W	0.167827
YOL086C	YOL086C	0.023365
YOL084W	YOL084W	0.05448
YOL083W	YOL083W	0.239957
YBL061C	YBL061C	0.083805
YBL063W	YBL063W	0.112711
YBL064C	YBL064C	0.015492
YBL066C	YBL066C	0.060969
YBR280C	YBR280C	0.093715
YBL067C	YBL067C	0.106501
YBR281C	YBR281C	0.043426
YBL068W	YBL068W	0.009262
YBL069W	YBL069W	0.043231
YBR282W	YBR282W	0.049616
YBR283C	YBR283C	0.037707
YOL082W	YOL082W	0.188493
YNL299W	YNL299W	0.125475
YOL081W	YOL081W	0.045961
YBR284W	YBR284W	0.163826
YOL080C	YOL080C	0.120565
YOL078W	YOL078W	0.069571
YOL077W-A	YOL077W-A	0.014859
YBL071W-A	YBL071W-A	0.050511
YBL074C	YBL074C	0.214918
YBR285W	YBR285W	0.154022
YBL075C	YBL075C	0.021903
YBR286W	YBR286W	0.064227
YBR287W	YBR287W	0.028668
YBL076C	YBL076C	0.023709
YBR288C	YBR288C	0.07406
YOL077C	YOL077C	0.010384
YOL076W	YOL076W	0.131832
YNL298W	YNL298W	0.064964
YBR290W	YBR290W	0.048314
YOL075C	YOL075C	0.038086
YOL073C	YOL073C	0.078659
YOL072W	YOL072W	0.093715
YOL071W	YOL071W	0.045429
YOL070C	YOL070C	0.14284
YBL078C	YBL078C	0.008598
YBL079W	YBL079W	0.058935
YBR291C	YBR291C	0.030749
YBL080C	YBL080C	0.103103
YBR293W	YBR293W	0.057051
YBR294W	YBR294W	0.051882
YNL201C	YNL201C	0.063303
YBR295W	YBR295W	0.235215
YBL082C	YBL082C	0.118281
YOL069W	YOL069W	0.02942
YNL200C	YNL200C	0.029035
YBR296C	YBR296C	0.014075
YOL068C	YOL068C	0.041325
YBR297W	YBR297W	0.133259
YNL199C	YNL199C	0.050413
YOL067C	YOL067C	0.017153
YOL066C	YOL066C	0.05446
YNL196C	YNL196C	0.264094
YOL065C	YOL065C	0.115468
YOL064C	YOL064C	0.031493
YBL084C	YBL084C	0.037136
YBL085W	YBL085W	0.100748
YNL195C	YNL195C	0.332101
YBL086C	YBL086C	0.058462
YNL194C	YNL194C	0.066054
YOL063C	YOL063C	0.069026
YNL193W	YNL193W	0.1248
YOL062C	YOL062C	0.020662
YOL061W	YOL061W	0.0122
YNL192W	YNL192W	0.050395
YOL060C	YOL060C	0.052886
YNL191W	YNL191W	0.022767
YOL059W	YOL059W	0.016126
YOL058W	YOL058W	0.01443
YBL088C	YBL088C	0.134359
YBL089W	YBL089W	0.083206
YBL090W	YBL090W	0.071191
YAL008W	YAL008W	0.120565
YBL091C	YBL091C	0.046607
YBL092W	YBL092W	0.015552
YOL057W	YOL057W	0.060101
YNL189W	YNL189W	0.009285
YOL056W	YOL056W	0.083885
YNL188W	YNL188W	0.231307
YOL055C	YOL055C	0.03916
YNL187W	YNL187W	0.227864
YBL093C	YBL093C	0.027804
YBL095W	YBL095W	0.08644
YBL097W	YBL097W	0.120912
YNL185C	YNL185C	0.032364
YBL098W	YBL098W	0.070744
YNL183C	YNL183C	0.025774
YBL099W	YBL099W	0.003679
YNL182C	YNL182C	0.094143
YAL009W	YAL009W	0.035617
YNL181W	YNL181W	0.048265
YOL049W	YOL049W	0.097976
YNL180C	YNL180C	0.066406
YNL178W	YNL178W	0
YOL045W	YOL045W	0.057648
YBL101C	YBL101C	0.070078
YBL102W	YBL102W	0.028464
YAL010C	YAL010C	0.09293
YBL103C	YBL103C	0.071306
YBL104C	YBL104C	0.055035
YNL175C	YNL175C	0.086895
YIL077C	YIL077C	0.164494
YIL076W	YIL076W	0.052546
YIL075C	YIL075C	0.026955
YNL172W	YNL172W	0.09993
YIL074C	YIL074C	0.021645
YBL105C	YBL105C	0.060693
YBL106C	YBL106C	0.111033
YBL107C	YBL107C	0.140188
YCR105W	YCR105W	0.113705
YCR106W	YCR106W	0.19134
YIL073C	YIL073C	0.125308
YNL169C	YNL169C	0.034831
YIL072W	YIL072W	0.076649
YNL168C	YNL168C	0.043776
YIL071C	YIL071C	0.119681
YIL070C	YIL070C	0.050807
YIL068C	YIL068C	0.020157
YIL067C	YIL067C	0.055155
YIL066C	YIL066C	0.017473
YIL065C	YIL065C	0.006481
YMR027W	YMR027W	0.095365
YMR026C	YMR026C	0.168299
YIL064W	YIL064W	0.10805
YNL164C	YNL164C	0.098324
YMR025W	YMR025W	0.205938
YNL163C	YNL163C	0.060092
YMR024W	YMR024W	0.038025
YIL063C	YIL063C	0.112575
YMR023C	YMR023C	0.144587
YIL062C	YIL062C	0.046953
YNL162W-A	YNL162W-A	0.104375
YIL061C	YIL061C	0.107585
YNL162W	YNL162W	0.009497
YIL057C	YIL057C	0.01853
YNL161W	YNL161W	0.025722
YNL160W	YNL160W	0.055775
YMR019W	YMR019W	0.146939
YIL056W	YIL056W	0.05866
YMR018W	YMR018W	0.239052
YNL159C	YNL159C	0.124197
YIL053W	YIL053W	0
YNL158W	YNL158W	0.202137
YMR017W	YMR017W	0.214
YIL051C	YIL051C	0.020994
YNL156C	YNL156C	0.048415
YNL155W	YNL155W	0.185882
YIL050W	YIL050W	0.130273
YIL049W	YIL049W	0.092629
YIL048W	YIL048W	0.021161
YAL012W	YAL012W	0.015393
YMR015C	YMR015C	0.015026
YNL154C	YNL154C	0.022322
YMR013C	YMR013C	0.119053
YIL047C	YIL047C	0.027113
YNL153C	YNL153C	0.048082
YMR011W	YMR011W	0.022531
YNL152W	YNL152W	0.105041
YNL151C	YNL151C	0.062381
YNL149C	YNL149C	0.090719
YNL148C	YNL148C	0.187321
YIL045W	YIL045W	0.074325
YMR010W	YMR010W	0.022574
YMR009W	YMR009W	0.127914
YMR008C	YMR008C	0.035722
YMR006C	YMR006C	0.040975
YMR005W	YMR005W	0.073169
YNL295W	YNL295W	0.104497
YNL144C	YNL144C	0.176242
YIL043C	YIL043C	0.032411
YIL042C	YIL042C	0.060873
YNL142W	YNL142W	0.016214
YIL041W	YIL041W	0.009262
YNL141W	YNL141W	0.069523
YIL040W	YIL040W	0.084448
YIL039W	YIL039W	0.066385
YMR003W	YMR003W	0.325584
YMR002W	YMR002W	0.026456
YHR202W	YHR202W	0.107393
YNL294C	YNL294C	0.077142
YML001W	YML001W	0
YHR201C	YHR201C	0.138248
YIL038C	YIL038C	0.058532
YHR200W	YHR200W	0.018976
YHR199C	YHR199C	0.043207
YML004C	YML004C	0.070847
YIL037C	YIL037C	0.240759
YHR198C	YHR198C	0.082398
YIL036W	YIL036W	0.155307
YIL035C	YIL035C	0.024611
YIL034C	YIL034C	0.050511
YIL033C	YIL033C	0.017028
YNL293W	YNL293W	0.049266
YHR197W	YHR197W	0.113544
YHR196W	YHR196W	0.118745
YIL031W	YIL031W	0.162545
YHR195W	YHR195W	0.140399
YIL030C	YIL030C	0.055431
YML008C	YML008C	0.032036
YHR194W	YHR194W	0.051913
YIL027C	YIL027C	0.074646
YNL292W	YNL292W	0.075797
YML009C	YML009C	0
YML010W	YML010W	0.050757
YHR193C	YHR193C	0.00577
YHR192W	YHR192W	0.071796
YML011C	YML011C	0.071191
YHR191C	YHR191C	0.113705
YML012W	YML012W	0.033966
YIL026C	YIL026C	0.07507
YHR190W	YHR190W	0.015942
YNL291C	YNL291C	0.064873
YHR189W	YHR189W	0.03782
YML013W	YML013W	0.1154
YHR188C	YHR188C	0.072356
YHR187W	YHR187W	0.111719
YIL024C	YIL024C	0.016052
YHR186C	YHR186C	0.032853
YIL023C	YIL023C	0.150275
YIL022W	YIL022W	0.03324
YNL290W	YNL290W	0.030031
YIL021W	YIL021W	0.006317
YML014W	YML014W	0.095643
YHR185C	YHR185C	0.057051
YHR184W	YHR184W	0.103338
YML016C	YML016C	0.035653
YAL013W	YAL013W	0.045876
YIL020C	YIL020C	0.072481
YIL019W	YIL019W	0.146742
YIL017C	YIL017C	0.069547
YML018C	YML018C	0.075006
YHR182W	YHR182W	0.192575
YML019W	YML019W	0.117417
YML020W	YML020W	0.09666
YHR181W	YHR181W	0
YML021C	YML021C	0.104687
YHR179W	YHR179W	0.035881
YML022W	YML022W	0.067203
YML023C	YML023C	0.100124
YHR178W	YHR178W	0.057407
YML027W	YML027W	0.071094
YHR177W	YHR177W	0.200041
YML028W	YML028W	0.020704
YHR176W	YHR176W	0.099055
YHR175W	YHR175W	0.03195
YHR174W	YHR174W	0.002292
YGR024C	YGR024C	0.043482
YHR172W	YHR172W	0.072805
YGR021W	YGR021W	0.076909
YHR171W	YHR171W	0.096636
YGR020C	YGR020C	0.017153
YHR170W	YHR170W	0.013643
YGR019W	YGR019W	0.043031
YHR169W	YHR169W	0.021192
YHR168W	YHR168W	0.117162
YGR017W	YGR017W	0.060059
YGR016W	YGR016W	0.107585
YGR015C	YGR015C	0.094287
YHR167W	YHR167W	0.081326
YHR166C	YHR166C	0.027684
YGR013W	YGR013W	0.149841
YHR165C	YHR165C	0.044982
YGR012W	YGR012W	0.061034
YHR164C	YHR164C	0.130609
YHR163W	YHR163W	0.089662
YHR162W	YHR162W	0.007794
YHR161C	YHR161C	0.119936
YHR160C	YHR160C	0.366067
YGR009C	YGR009C	0.112762
YHR159W	YHR159W	0.151583
YGR008C	YGR008C	0.049266
YGR007W	YGR007W	0.081858
YHR158C	YHR158C	0.108685
YGR006W	YGR006W	0.140114
YGR005C	YGR005C	0.01261
YHR157W	YHR157W	0.252919
YHR156C	YHR156C	0.207009
YGR004W	YGR004W	0.077612
YGR003W	YGR003W	0.13873
YHR155W	YHR155W	0.081887
YGR002C	YGR002C	0.054652
YHR154W	YHR154W	0.193305
YHR153C	YHR153C	0.229072
YGL001C	YGL001C	0.026263
YHR151C	YHR151C	0.09594
YHR150W	YHR150W	0.097848
YGL002W	YGL002W	0.073011
YGL003C	YGL003C	0.038094
YGL004C	YGL004C	0.166175
YGL005C	YGL005C	0.155747
YGL006W	YGL006W	0.079202
YGL008C	YGL008C	0.010977
YGL009C	YGL009C	0.018201
YGL010W	YGL010W	0.078858
YGL011C	YGL011C	0.012005
YGL012W	YGL012W	0.045826
YGL015C	YGL015C	0.265307
YGL017W	YGL017W	0.109199
YGL018C	YGL018C	0.056505
YGL019W	YGL019W	0
YGL020C	YGL020C	0.105125
YGL021W	YGL021W	0.075962
YGL022W	YGL022W	0.014065
YGL023C	YGL023C	0.085128
YGL027C	YGL027C	0.06529
YGL031C	YGL031C	0
YGL032C	YGL032C	0.308787
YCL069W	YCL069W	0.093061
YCL068C	YCL068C	0.086343
YGL036W	YGL036W	0.145756
YCL064C	YCL064C	0.060827
YCL063W	YCL063W	0.085199
YCL061C	YCL061C	0.213202
YCL059C	YCL059C	0.009557
YCL057C-A	YCL057C-A	0.031614
YCL057W	YCL057W	0.06154
YCL056C	YCL056C	0.112426
YCL055W	YCL055W	0.015129
YCL054W	YCL054W	0.02912
YCL052C	YCL052C	0.094887
YOL044W	YOL044W	0.213505
YCL051W	YCL051W	0.11698
YOL043C	YOL043C	0.089519
YOL042W	YOL042W	0.025232
YOL041C	YOL041C	0.097809
YOL040C	YOL040C	0.021444
YCL050C	YCL050C	0.0286
YCL049C	YCL049C	0.162958
YCL048W	YCL048W	0.079841
YCL047C	YCL047C	0.081993
YOL038W	YOL038W	0.007918
YCL045C	YCL045C	0.119876
YOL036W	YOL036W	0.146464
YOL034W	YOL034W	0.067064
YOL033W	YOL033W	0.102193
YOL032W	YOL032W	0.041844
YCL044C	YCL044C	0.029442
YNL289W	YNL289W	0.04435
YCL043C	YCL043C	0.045468
YCL040W	YCL040W	0.010071
YCL039W	YCL039W	0.051459
YAL016W	YAL016W	0.011163
YOL031C	YOL031C	0.135323
YOL030W	YOL030W	0.040368
YCL038C	YCL038C	0.034926
YOL027C	YOL027C	0.067643
YOL026C	YOL026C	0.114794
YOL025W	YOL025W	0.167827
YOL024W	YOL024W	0.274355
YCL036W	YCL036W	0.076328
YCL035C	YCL035C	0.056719
YOL022C	YOL022C	0.080272
YCL034W	YCL034W	0.037694
YOL021C	YOL021C	0.023353
YOL020W	YOL020W	0.031068
YCL033C	YCL033C	0.115903
YCL032W	YCL032W	0.069734
YCL031C	YCL031C	0.059638
YCL030C	YCL030C	0.034613
YOL019W	YOL019W	0.084611
YNL288W	YNL288W	0.021775
YOL018C	YOL018C	0.091384
YOL017W	YOL017W	0.260791
YCL029C	YCL029C	0.044532
YBL023C	YBL023C	0.015136
YBL024W	YBL024W	0.039171
YCL027W	YCL027W	0.144199
YOL015W	YOL015W	0.312188
YCL026C-A	YCL026C-A	0.08804
YCL025C	YCL025C	0.020837
YOL014W	YOL014W	0.29255
YOL013C	YOL013C	0.104818
YOL011W	YOL011W	0.04539
YOL010W	YOL010W	0.022137
YBL025W	YBL025W	0.057397
YNL287W	YNL287W	0.020637
YCL024W	YCL024W	0.174634
YBL029C-A	YBL029C-A	0.021599
YCL021W-A	YCL021W-A	0.22236
YBL030C	YBL030C	0.019121
YNL139C	YNL139C	0.105675
YBL031W	YBL031W	0.078269
YNL138W	YNL138W	0.065632
YCL017C	YCL017C	0.015281
YNL137C	YNL137C	0.085051
YOL009C	YOL009C	0.115749
YOL008W	YOL008W	0.109266
YCL016C	YCL016C	0.057496
YNL286W	YNL286W	0.151506
YNL135C	YNL135C	0.008826
YNL134C	YNL134C	0.027101
YNL133C	YNL133C	0.220682
YOL006C	YOL006C	0.04011
YOL005C	YOL005C	0
YBL032W	YBL032W	0.037718
YBL033C	YBL033C	0.060433
YCL014W	YCL014W	0.180845
YBL034C	YBL034C	0.102018
YBL035C	YBL035C	0.087328
YBL036C	YBL036C	0.091095
YCL011C	YCL011C	0.048431
YNL130C	YNL130C	0.044448
YNL129W	YNL129W	0.047357
YCL010C	YCL010C	0.04789
YCL009C	YCL009C	0.013063
YNL128W	YNL128W	0.085499
YNL127W	YNL127W	0.07921
YOL003C	YOL003C	0.158924
YNL125C	YNL125C	0.067317
YOL002C	YOL002C	0.03226
YOL001W	YOL001W	0.042168
YOR001W	YOR001W	0.154349
YOR002W	YOR002W	0.037738
YNL123W	YNL123W	0.037047
YOR003W	YOR003W	0.125235
YNL122C	YNL122C	0.121902
YNL121C	YNL121C	0.029783
YOR004W	YOR004W	0.088156
YOR005C	YOR005C	0.130909
YOR006C	YOR006C	0.114297
YNL119W	YNL119W	0.111589
YOR007C	YOR007C	0.085814
YNL118C	YNL118C	0.167181
YNL117W	YNL117W	0.021995
YNL115C	YNL115C	0.053155
YNL113W	YNL113W	0.021755
YOR011W	YOR011W	0.048207
YAL018C	YAL018C	0.071076
YOR014W	YOR014W	0.042163
YIL015W	YIL015W	0.169859
YNL111C	YNL111C	0.025446
YIL014W	YIL014W	0.135677
YNL110C	YNL110C	0.076649
YIL013C	YIL013C	0.04685
YNL108C	YNL108C	0.069946
YNL107W	YNL107W	0.069621
YNL106C	YNL106C	0.119346
YAL019W	YAL019W	0.04972
YIL010W	YIL010W	0.143437
YBL003C	YBL003C	0.007616
YBR002C	YBR002C	0.024903
YBR003W	YBR003W	0.036871
YNL104C	YNL104C	0.021315
YIL009W	YIL009W	0.046115
YNL102W	YNL102W	0.045068
YNL101W	YNL101W	0.035947
YIL008W	YIL008W	0.010173
YNL100W	YNL100W	0.120565
YNL284C	YNL284C	0.078659
YIL007C	YIL007C	0.066617
YNL099C	YNL099C	0.030161
YNL098C	YNL098C	0.071772
YIL006W	YIL006W	0.04995
YBR004C	YBR004C	0.083115
YBR006W	YBR006W	0.022482
YML029W	YML029W	0.087517
YBR007C	YBR007C	0.109791
YML031W	YML031W	0.09618
YBR008C	YBR008C	0.068875
YML032C	YML032C	0.097571
YIL005W	YIL005W	0.169349
YNL095C	YNL095C	0.10903
YIL003W	YIL003W	0.061139
YIL002C	YIL002C	0.020371
YNL094W	YNL094W	0.086767
YIL001W	YIL001W	0.08336
YIR001C	YIR001C	0.102967
YIR002C	YIR002C	0.10852
YBR011C	YBR011C	0.021217
YML035C	YML035C	0.031547
YBR014C	YBR014C	0.04053
YBR015C	YBR015C	0.106228
YML036W	YML036W	0.171429
YAL020C	YAL020C	0.17179
YML037C	YML037C	0.225213
YML038C	YML038C	0.099247
YBR017C	YBR017C	0.043888
YML041C	YML041C	0.032884
YNL093W	YNL093W	0.16215
YML042W	YML042W	0.067212
YNL092W	YNL092W	0.104695
YML043C	YML043C	0.11979
YML046W	YML046W	0.10593
YML047C	YML047C	0.106927
YIR004W	YIR004W	0.080729
YNL090W	YNL090W	0.010493
YIR005W	YIR005W	0.093631
YNL088W	YNL088W	0.067734
YML048W	YML048W	0.04084
YML049C	YML049C	0.136306
YML050W	YML050W	0.129883
YML051W	YML051W	0.025744
YML052W	YML052W	0.041155
YNL087W	YNL087W	0.076224
YIR007W	YIR007W	0.094959
YNL086W	YNL086W	0.128305
YNL085W	YNL085W	0.065537
YIR008C	YIR008C	0.045413
YNL083W	YNL083W	0.061243
YAL021C	YAL021C	0.038166
YIR009W	YIR009W	0.046516
YIR010W	YIR010W	0.059203
YNL082W	YNL082W	0.133144
YML055W	YML055W	0.089586
YIR011C	YIR011C	0.083221
YML057W	YML057W	0.040875
YNL081C	YNL081C	0.035844
YNL080C	YNL080C	0.048014
YIR012W	YIR012W	0.05307
YML058W	YML058W	0.06013
YML058W-A	YML058W-A	0.014859
YIR013C	YIR013C	0.106629
YNL077W	YNL077W	0.088528
YIR014W	YIR014W	0.106629
YNL076W	YNL076W	0.09111
YIR015W	YIR015W	0.145519
YML060W	YML060W	0.087527
YHR148W	YHR148W	0.005485
YHR147C	YHR147C	0.043335
YML061C	YML061C	0.056902
YML062C	YML062C	0.146382
YHR144C	YHR144C	0.088528
YIR017C	YIR017C	0.018304
YHR143W-A	YHR143W-A	0
YML063W	YML063W	0
YIR018W	YIR018W	0.134043
YML064C	YML064C	0.029156
YHR142W	YHR142W	0.032364
YML065W	YML065W	0.099636
YNL282W	YNL282W	0.069946
YHR140W	YHR140W	0.103702
YML066C	YML066C	0.059281
YML067C	YML067C	0.039815
YML068W	YML068W	0.13609
YHR138C	YHR138C	0.103533
YIR021W	YIR021W	0.15261
YHR137W	YHR137W	0.048373
YHR135C	YHR135C	0.036632
YIR022W	YIR022W	0.018193
YIR023W	YIR023W	0.059245
YML070W	YML070W	0.033294
YNL281W	YNL281W	0.033446
YHR134W	YHR134W	0.147853
YHR133C	YHR133C	0.083694
YHR132C	YHR132C	0.06569
YIR024C	YIR024C	0.166371
YIR025W	YIR025W	0.108533
YML072C	YML072C	0.060739
YHR131C	YHR131C	0.126156
YIR026C	YIR026C	0.036632
YIR027C	YIR027C	0.068352
YNL280C	YNL280C	0.027934
YIR028W	YIR028W	0.015924
YIR029W	YIR029W	0.073593
YIR030C	YIR030C	0.144549
YML075C	YML075C	0.029043
YHR129C	YHR129C	0.062528
YHR128W	YHR128W	0.018762
YML076C	YML076C	0.099774
YHR127W	YHR127W	0.186364
YNL279W	YNL279W	0.091809
YIR031C	YIR031C	0.029478
YML077W	YML077W	0.019121
YIR032C	YIR032C	0.128665
YML078W	YML078W	0.028012
YHR126C	YHR126C	0.193073
YML079W	YML079W	0.051553
YIR033W	YIR033W	0.070738
YML080W	YML080W	0.056533
YNL278W	YNL278W	0.125402
YIR034C	YIR034C	0.021775
YHR124W	YHR124W	0.065045
YIR035C	YIR035C	0.044665
YHR123W	YHR123W	0.041645
YHR122W	YHR122W	0.049266
YML081W	YML081W	0.084774
YHR121W	YHR121W	0.021716
YML081C-A	YML081C-A	0.017153
YHR120W	YHR120W	0.088626
YML082W	YML082W	0.042854
YML083C	YML083C	0.119936
YHR118C	YHR118C	0.093169
YML086C	YML086C	0.039065
YML087C	YML087C	0.06013
YHR117W	YHR117W	0.125329
YML088W	YML088W	0.085852
YHR115C	YHR115C	0.062746
YHR114W	YHR114W	0.062676
YHR113W	YHR113W	0.068449
YHR112C	YHR112C	0.029707
YHR111W	YHR111W	0.084263
YHR110W	YHR110W	0.079705
YHR109W	YHR109W	0.221625
YHR108W	YHR108W	0.058738
YHR107C	YHR107C	0.004931
YHR106W	YHR106W	0.048373
YHR105W	YHR105W	0.105424
YHR104W	YHR104W	0.015456
YHR103W	YHR103W	0.099205
YHR102W	YHR102W	0.098778
YHR100C	YHR100C	0.050369
YHR099W	YHR099W	0.02972
YMR139W	YMR139W	0.024746
YHR098C	YHR098C	0.028547
YHR096C	YHR096C	0.022303
YCL005W	YCL005W	0.109397
YAL022C	YAL022C	0.056301
YCL004W	YCL004W	0.085464
YCL001W	YCL001W	0.038233
YCR002C	YCR002C	0.015699
YCR003W	YCR003W	0.137932
YCR004C	YCR004C	0.024712
YCR005C	YCR005C	0.035653
YCR007C	YCR007C	0.257529
YCR008W	YCR008W	0.053336
YCR009C	YCR009C	0
YCR010C	YCR010C	0
YCR011C	YCR011C	0.029184
YCR012W	YCR012W	0.009681
YOR016C	YOR016C	0.024571
YMR138W	YMR138W	0.131612
YCR016W	YCR016W	0.189759
YOR017W	YOR017W	0.123849
YOR018W	YOR018W	0.082252
YOR019W	YOR019W	0.165255
YOR020C	YOR020C	0
YOR021C	YOR021C	0.043545
YCR018C	YCR018C	0.210479
YCR020C	YCR020C	0.043128
YOR023C	YOR023C	0.110666
YOR025W	YOR025W	0.065525
YOR026W	YOR026W	0.110648
YOR027W	YOR027W	0.036568
YOR028C	YOR028C	0.113497
YCR027C	YCR027C	0.075587
YOR030W	YOR030W	0.14497
YOR032C	YOR032C	0.117254
YOR033C	YOR033C	0.105608
YOR034C	YOR034C	0.125312
YOR035C	YOR035C	0.104801
YCR028C	YCR028C	0.054763
YCR030C	YCR030C	0.068681
YAL023C	YAL023C	0.02004
YCR031C	YCR031C	0.007337
YOR036W	YOR036W	0.046616
YOR037W	YOR037W	0.182001
YOR038C	YOR038C	0.065763
YOR039W	YOR039W	0.011723
YOR040W	YOR040W	0.164535
YOR042W	YOR042W	0.104492
YBR018C	YBR018C	0.086987
YBR019C	YBR019C	0.072154
YNL277W	YNL277W	0.035859
YCR037C	YCR037C	0.029865
YOR043W	YOR043W	0.025126
YOR044W	YOR044W	0.139991
YAL024C	YAL024C	0.088856
YCR038C	YCR038C	0.125702
YOR046C	YOR046C	0.02965
YCR042C	YCR042C	0.105027
YCR043C	YCR043C	0.007918
YCR044C	YCR044C	0.086416
YCR045C	YCR045C	0.033349
YOR049C	YOR049C	0.043672
YCR046C	YCR046C	0.061739
YCR047C	YCR047C	0.010993
YNL075W	YNL075W	0.00693
YCR048W	YCR048W	0.056817
YNL073W	YNL073W	0.137371
YMR135C	YMR135C	0.069299
YOR051C	YOR051C	0.081819
YCR050C	YCR050C	0.129059
YNL072W	YNL072W	0.064704
YCR051W	YCR051W	0.070938
YOR052C	YOR052C	0.006698
YNL071W	YNL071W	0.0498
YOR056C	YOR056C	0.070906
YOR057W	YOR057W	0.206051
YOR058C	YOR058C	0.132192
YBR039W	YBR039W	0.026196
YBR040W	YBR040W	0.030855
YBR041W	YBR041W	0.038376
YBR042C	YBR042C	0.049523
YCR052W	YCR052W	0.114343
YBR043C	YBR043C	0.065273
YMR133W	YMR133W	0.345792
YNL068C	YNL068C	0.059715
YCR053W	YCR053W	0.015736
YCR054C	YCR054C	0.102869
YCR057C	YCR057C	0.027702
YNL275W	YNL275W	0.071094
YNL067W	YNL067W	0.015882
YCR059C	YCR059C	0.027658
YBR045C	YBR045C	0.159233
YBR046C	YBR046C	0.075682
YBR047W	YBR047W	0.065763
YNL065W	YNL065W	0.036499
YBR050C	YBR050C	0.183944
YNL064C	YNL064C	0.024876
YNL063W	YNL063W	0.136151
YOR059C	YOR059C	0.048248
YNL062C	YNL062C	0.05882
YOR060C	YOR060C	0.127216
YNL061W	YNL061W	0.018024
YOR061W	YOR061W	0.005924
YOR062C	YOR062C	0.200312
YOR063W	YOR063W	0.010411
YBR052C	YBR052C	0.091221
YBR053C	YBR053C	0.089053
YBR054W	YBR054W	0.005838
YBR055C	YBR055C	0.148752
YAL026C	YAL026C	0.02711
YBR056W	YBR056W	0.0779
YNL059C	YNL059C	0.039475
YNL056W	YNL056W	0.047199
YOR064C	YOR064C	0.181169
YNL055C	YNL055C	0.003542
YOR065W	YOR065W	0.013063
YOR066W	YOR066W	0.113705
YMR132C	YMR132C	0.1087
YOR067C	YOR067C	0.031894
YOR069W	YOR069W	0.168313
YBR057C	YBR057C	0.048014
YBR058C	YBR058C	0.094211
YBR058C-A	YBR058C-A	0.01261
YBR060C	YBR060C	0.098303
YNL053W	YNL053W	0.084498
YIR036C	YIR036C	0.093193
YNL052W	YNL052W	0.054281
YAL027W	YAL027W	0.107142
YNL051W	YNL051W	0.141981
YIR037W	YIR037W	0.031349
YIR038C	YIR038C	0.067128
YMR131C	YMR131C	0.029971
YBR061C	YBR061C	0.026282
YBR063C	YBR063C	0.582996
YBR065C	YBR065C	0.132163
YBR066C	YBR066C	0.118188
YNL048W	YNL048W	0.09335
YNL047C	YNL047C	0.085665
YJL046W	YJL046W	0.166755
YNL046W	YNL046W	0.206691
YJL047C	YJL047C	0.136752
YNL045W	YNL045W	0.078763
YJL048C	YJL048C	0.089005
YJL049W	YJL049W	0.186152
YJL050W	YJL050W	0.031433
YBR068C	YBR068C	0.047511
YBR069C	YBR069C	0.078413
YBR070C	YBR070C	0.144128
YBR071W	YBR071W	0.10814
YNL044W	YNL044W	0.019243
YBR072W	YBR072W	0.03839
YNL042W	YNL042W	0.082847
YBR073W	YBR073W	0.105833
YJL051W	YJL051W	0.112725
YNL041C	YNL041C	0.11049
YNL040W	YNL040W	0.139755
YNL039W	YNL039W	0.080024
YJL053W	YJL053W	0.054802
YJL054W	YJL054W	0.125235
YNL038W	YNL038W	0.160688
YJL055W	YJL055W	0.105225
YJL056C	YJL056C	0.147119
YBR076W	YBR076W	0.152566
YBR077C	YBR077C	0.051157
YAL029C	YAL029C	0.104364
YJL057C	YJL057C	0.085852
YJL058C	YJL058C	0.077843
YNL035C	YNL035C	0.099001
YJL059W	YJL059W	0.075013
YJL060W	YJL060W	0.025213
YJL061W	YJL061W	0.166159
YJL062W	YJL062W	0.086942
YNL032W	YNL032W	0.047817
YNL031C	YNL031C	0
YJL062W-A	YJL062W-A	0.011862
YNL030W	YNL030W	0
YNL029C	YNL029C	0.120565
YJL063C	YJL063C	0.113447
YJL066C	YJL066C	0.111271
YNL026W	YNL026W	0.101864
YJL068C	YJL068C	0.127603
YNL025C	YNL025C	0.01565
YJL069C	YJL069C	0.082198
YNL024C	YNL024C	0.068158
YJL070C	YJL070C	0.07485
YNL023C	YNL023C	0.110592
YNL022C	YNL022C	0.06621
YMR129W	YMR129W	0.069013
YJL071W	YJL071W	0.103533
YNL021W	YNL021W	0.028903
YNL020C	YNL020C	0.130063
YJL072C	YJL072C	0.028737
YJL074C	YJL074C	0.054006
YHR094C	YHR094C	0.024992
YNL273W	YNL273W	0.121094
YHR092C	YHR092C	0.0404
YHR091C	YHR091C	0.140159
YHR090C	YHR090C	0.055256
YHR088W	YHR088W	0.006812
YHR087W	YHR087W	0.0286
YHR086W	YHR086W	0.078699
YHR085W	YHR085W	0.082356
YJL080C	YJL080C	0.038697
YHR084W	YHR084W	0.063783
YHR083W	YHR083W	0.189664
YJL081C	YJL081C	0.042109
YJL082W	YJL082W	0.023641
YJL083W	YJL083W	0.089775
YHR081W	YHR081W	0.086485
YHR080C	YHR080C	0.15067
YMR128W	YMR128W	0.0931
YHR079C	YHR079C	0.06863
YJL085W	YJL085W	0.034524
YHR078W	YHR078W	0.062405
YJL087C	YJL087C	0.122149
YJL088W	YJL088W	0.03641
YJL090C	YJL090C	0.136518
YNL272C	YNL272C	0.124895
YJL091C	YJL091C	0.138955
YHR075C	YHR075C	0.090653
YJL092W	YJL092W	0.078182
YHR074W	YHR074W	0.022767
YHR073W	YHR073W	0.05745
YJL093C	YJL093C	0.072414
YNL271C	YNL271C	0.075696
YJL094C	YJL094C	0.043682
YJL095W	YJL095W	0.074779
YJL096W	YJL096W	0.114087
YHR072W-A	YHR072W-A	0.035338
YHR072W	YHR072W	0.033606
YHR071W	YHR071W	0.144375
YHR070W	YHR070W	0.080464
YHR069C	YHR069C	0.02841
YHR068W	YHR068W	0.010411
YHR067W	YHR067W	0.158924
YHR065C	YHR065C	0.036857
YHR064C	YHR064C	0.032315
YHR063C	YHR063C	0.051961
YHR062C	YHR062C	0.045795
YHR061C	YHR061C	0.106111
YHR060W	YHR060W	0.137109
YHR059W	YHR059W	0.134797
YHR058C	YHR058C	0.045475
YHR057C	YHR057C	0.088069
YHR052W	YHR052W	0.072684
YHR051W	YHR051W	0.041728
YHR050W	YHR050W	0.060777
YHR049W	YHR049W	0.0337
YHR048W	YHR048W	0.060862
YHR047C	YHR047C	0.093379
YMR127C	YMR127C	0.074739
YHR046C	YHR046C	0.041873
YHR045W	YHR045W	0.126432
YHR044C	YHR044C	0.095444
YHR043C	YHR043C	0.054883
YHR042W	YHR042W	0.031053
YDR078C	YDR078C	0.065679
YHR040W	YHR040W	0.096561
YDR080W	YDR080W	0.107352
YDR081C	YDR081C	0.078727
YDR082W	YDR082W	0.220572
YMR126C	YMR126C	0.049094
YDR084C	YDR084C	0.025576
YDR085C	YDR085C	0.255501
YDR086C	YDR086C	0.025446
YDR087C	YDR087C	0.10426
YDR088C	YDR088C	0.14106
YDR089W	YDR089W	0.094622
YDR090C	YDR090C	0.071131
YDR093W	YDR093W	0.044818
YDR098C	YDR098C	0.053971
YDR099W	YDR099W	0.003672
YDR100W	YDR100W	0.043231
YDR101C	YDR101C	0.039871
YDR103W	YDR103W	0.17991
YDR104C	YDR104C	0.136505
YDR105C	YDR105C	0.023641
YDR106W	YDR106W	0.238977
YDR107C	YDR107C	0.09021
YMR125W	YMR125W	0.062032
YDR108W	YDR108W	0.062829
YDR109C	YDR109C	0.183907
YDR110W	YDR110W	0.067582
YCR060W	YCR060W	0.127675
YCR061W	YCR061W	0.073572
YDR111C	YDR111C	0.053198
YCR063W	YCR063W	0.032575
YDR113C	YDR113C	0.185554
YCR065W	YCR065W	0.066829
YDR115W	YDR115W	0.135677
YCR066W	YCR066W	0.162568
YDR116C	YDR116C	0.043388
YDR117C	YDR117C	0.137909
YDR118W	YDR118W	0.181798
YNL270C	YNL270C	0.087051
YCR068W	YCR068W	0.094534
YCR069W	YCR069W	0.123039
YCR071C	YCR071C	0.110765
YCR072C	YCR072C	0.021684
YDR120C	YDR120C	0.039671
YDR121W	YDR121W	0.121902
YDR122W	YDR122W	0.079467
YDR123C	YDR123C	0.125317
YDR124W	YDR124W	0.220513
YCR073W-A	YCR073W-A	0.02611
YCR075C	YCR075C	0.089977
YDR125C	YDR125C	0.138107
YCR076C	YCR076C	0.166275
YDR126W	YDR126W	0.091895
YOR068C	YOR068C	0.297974
YCR077C	YCR077C	0.041529
YDR127W	YDR127W	0.042811
YOR070C	YOR070C	0.035395
YCR079W	YCR079W	0.058902
YOR071C	YOR071C	0.059222
YOR074C	YOR074C	0.037127
YCR081W	YCR081W	0.071387
YCR082W	YCR082W	0.091474
YCR083W	YCR083W	0.065911
YDR130C	YDR130C	0.101514
YCR084C	YCR084C	0.022799
YDR131C	YDR131C	0.142544
YDR132C	YDR132C	0.12774
YOR075W	YOR075W	0.112638
YCR086W	YCR086W	0.054652
YOR076C	YOR076C	0.241636
YOR077W	YOR077W	0.121694
YOR078W	YOR078W	0.155622
YOR079C	YOR079C	0.077489
YDR137W	YDR137W	0.124723
YOR080W	YOR080W	0.161346
YOR083W	YOR083W	0.090779
YOR084W	YOR084W	0.140252
YCR090C	YCR090C	0.093715
YCR091W	YCR091W	0.142144
YOR085W	YOR085W	0.050287
YOR086C	YOR086C	0.038091
YOR089C	YOR089C	0.034131
YCR092C	YCR092C	0.115945
YCR093W	YCR093W	0.050089
YOR090C	YOR090C	0.062032
YCR094W	YCR094W	0.061524
YOR091W	YOR091W	0.044847
YOR092W	YOR092W	0.048934
YBR079C	YBR079C	0.034314
YCR095C	YCR095C	0.060476
YCR098C	YCR098C	0.021556
YOR094W	YOR094W	0
YKL201C	YKL201C	0.09024
YKL197C	YKL197C	0.137831
YBR084W	YBR084W	0.054303
YBR085W	YBR085W	0.026544
YJR160C	YJR160C	0.101454
YMR123W	YMR123W	0.115218
YOR097C	YOR097C	0.10624
YBR085C-A	YBR085C-A	0.023924
YBR086C	YBR086C	0.130247
YBR087W	YBR087W	0.049699
YDL246C	YDL246C	0.06136
YBR088C	YBR088C	0
YBR089C-A	YBR089C-A	0.030961
YBR091C	YBR091C	0.037667
YOR099W	YOR099W	0.063808
YOR100C	YOR100C	0.040896
YOR101W	YOR101W	0.126947
YNL015W	YNL015W	0.013459
YOR103C	YOR103C	0.055963
YOR104W	YOR104W	0.100511
YBR092C	YBR092C	0.022076
YBR093C	YBR093C	0.037357
YBR094W	YBR094W	0.042394
YBR095C	YBR095C	0.086343
YDL241W	YDL241W	0.357743
YBR096W	YBR096W	0.08771
YNL014W	YNL014W	0.034332
YDL240W	YDL240W	0.051978
YBR097W	YBR097W	0.086073
YNL012W	YNL012W	0.088188
YDL239C	YDL239C	0.171805
YDL238C	YDL238C	0.106392
YOR106W	YOR106W	0.058876
YNL010W	YNL010W	0.008347
YDL237W	YDL237W	0.110561
YNL009W	YNL009W	0.077852
YOR107W	YOR107W	0.196015
YOR108W	YOR108W	0.018447
YKR101W	YKR101W	0.276644
YKR100C	YKR100C	0.102708
YKR099W	YKR099W	0.082282
YBR101C	YBR101C	0.042617
YBR102C	YBR102C	0.045216
YBR103W	YBR103W	0.135142
YBR104W	YBR104W	0.021599
YNL006W	YNL006W	0
YOR110W	YOR110W	0.109188
YNL005C	YNL005C	0.094895
YNL004W	YNL004W	0.086557
YNL267W	YNL267W	0.051719
YKR098C	YKR098C	0.13459
YOR111W	YOR111W	0.091779
YKR097W	YKR097W	0.007323
YOR112W	YOR112W	0.157762
YNL003C	YNL003C	0.032411
YOR114W	YOR114W	0.09819
YKR095W	YKR095W	0.157038
YKR093W	YKR093W	0.021964
YBR105C	YBR105C	0.103756
YBR106W	YBR106W	0.010718
YBR107C	YBR107C	0.119497
YNL002C	YNL002C	0.064948
YNL001W	YNL001W	0.021031
YNR001C	YNR001C	0.010515
YOR115C	YOR115C	0.046229
YOR116C	YOR116C	0.013133
YNR003C	YNR003C	0.022429
YNR004W	YNR004W	0.13505
YOR117W	YOR117W	0.002308
YNR006W	YNR006W	0.127968
YOR118W	YOR118W	0.062603
YNR007C	YNR007C	0.043207
YKR090W	YKR090W	0.173352
YOR119C	YOR119C	0.040368
YOR120W	YOR120W	0.06013
YKR089C	YKR089C	0.041854
YKR088C	YKR088C	0.058705
YKR087C	YKR087C	0.057289
YKR086W	YKR086W	0.095677
YBR109C	YBR109C	0
YBR110W	YBR110W	0.053137
YBR111C	YBR111C	0.044647
YBR114W	YBR114W	0.040404
YNR008W	YNR008W	0.048496
YJL097W	YJL097W	0.098567
YJL098W	YJL098W	0.151762
YNR009W	YNR009W	0.136505
YNR010W	YNR010W	0.085377
YNR011C	YNR011C	0.104156
YNR012W	YNR012W	0.043187
YJL099W	YJL099W	0.11132
YNR013C	YNR013C	0.028524
YJL100W	YJL100W	0.100559
YKR085C	YKR085C	0.110561
YKR084C	YKR084C	0.099854
YKR083C	YKR083C	0.113705
YKR082W	YKR082W	0.07555
YBR117C	YBR117C	0.010354
YJL101C	YJL101C	0.053565
YNL264C	YNL264C	0.053356
YNR015W	YNR015W	0.054061
YKR081C	YKR081C	0.020643
YNR016C	YNR016C	0.009013
YKR080W	YKR080W	0.019
YJL103C	YJL103C	0.128872
YMR119W	YMR119W	0.146821
YKR079C	YKR079C	0.08071
YKR078W	YKR078W	0.176989
YKR077W	YKR077W	0.116249
YKR076W	YKR076W	0.067964
YKR075C	YKR075C	0.172982
YKR074W	YKR074W	0.103859
YBR119W	YBR119W	0.212422
YBR120C	YBR120C	0.085051
YBR121C	YBR121C	0.01982
YNL263C	YNL263C	0.04264
YBR122C	YBR122C	0.149975
YBR123C	YBR123C	0.0678
YBR125C	YBR125C	0.02855
YNR017W	YNR017W	0.022884
YJL104W	YJL104W	0.055796
YNL262W	YNL262W	0.041709
YNR018W	YNR018W	0.004478
YJL105W	YJL105W	0.125044
YNR019W	YNR019W	0.055006
YJL106W	YJL106W	0.044775
YNR020C	YNR020C	0.112719
YKR072C	YKR072C	0.097688
YNL261W	YNL261W	0.054178
YJL109C	YJL109C	0.059481
YKR071C	YKR071C	0.142318
YKR070W	YKR070W	0.059181
YJL110C	YJL110C	0.168968
YKR069W	YKR069W	0.061903
YKR068C	YKR068C	0.010438
YBR126C	YBR126C	0.006086
YBR127C	YBR127C	0.005826
YBR128C	YBR128C	0.092916
YBR129C	YBR129C	0.037905
YBR131W	YBR131W	0.164983
YNR021W	YNR021W	0.05395
YNR022C	YNR022C	0.169181
YNR023W	YNR023W	0.139774
YJL111W	YJL111W	0.014695
YJL112W	YJL112W	0.109053
YNR026C	YNR026C	0.085537
YKR067W	YKR067W	0.063258
YNR027W	YNR027W	0.15004
YKR066C	YKR066C	0.034131
YKR065C	YKR065C	0.036442
YKR064W	YKR064W	0.124824
YKR063C	YKR063C	0.14284
YNR028W	YNR028W	0.253896
YMR118C	YMR118C	0.158924
YNR029C	YNR029C	0.068407
YJL116C	YJL116C	0.052298
YNR030W	YNR030W	0.096942
YNR031C	YNR031C	0.025134
YJL117W	YJL117W	0.074444
YJL118W	YJL118W	0.066935
YNR032W	YNR032W	0.024883
YNR032C-A	YNR032C-A	0.013831
YNR033W	YNR033W	0.083405
YJL121C	YJL121C	0.012717
YJL122W	YJL122W	0.041155
YNR034W-A	YNR034W-A	0.010278
YNR035C	YNR035C	0.035973
YJL124C	YJL124C	0.029675
YJL125C	YJL125C	0.082899
YNR036C	YNR036C	0.019881
YJL126W	YJL126W	0.13564
YJL127C	YJL127C	0.114859
YHR039C	YHR039C	0.023679
YHR038W	YHR038W	0.082823
YMR117C	YMR117C	0.074093
YHR037W	YHR037W	0.022973
YJL128C	YJL128C	0.046372
YHR036W	YHR036W	0.122234
YJL129C	YJL129C	0.083158
YHR035W	YHR035W	0.252919
YHR034C	YHR034C	0.146016
YHR033W	YHR033W	0.03141
YJL130C	YJL130C	0.015986
YHR032W	YHR032W	0.083846
YJL131C	YJL131C	0.13542
YHR031C	YHR031C	0.062069
YHR030C	YHR030C	0.036632
YJL132W	YJL132W	0.158688
YHR029C	YHR029C	0.175972
YJL133W	YJL133W	0.016103
YJL134W	YJL134W	0.037644
YGR207C	YGR207C	0.04343
YJL137C	YJL137C	0.145074
YHR028C	YHR028C	0.091062
YHR027C	YHR027C	0.034026
YHR025W	YHR025W	0.011293
YHR024C	YHR024C	0.036165
YJL139C	YJL139C	0.089407
YJL140W	YJL140W	0.013705
YHR023W	YHR023W	0.085217
YJL141C	YJL141C	0.059688
YJL143W	YJL143W	0.012771
YJL144W	YJL144W	0.081326
YHR022C	YHR022C	0.221562
YHR020W	YHR020W	0.026652
YJL145W	YJL145W	0.063978
YGR208W	YGR208W	0.111719
YJL146W	YJL146W	0.074026
YHR019C	YHR019C	0.010913
YJL147C	YJL147C	0.17674
YHR018C	YHR018C	0.030893
YJL149W	YJL149W	0.058176
YJL151C	YJL151C	0.063303
YHR017W	YHR017W	0.130491
YHR015W	YHR015W	0.153037
YHR014W	YHR014W	0.111176
YHR013C	YHR013C	0.030031
YHR011W	YHR011W	0.111229
YHR010W	YHR010W	0.06136
YHR009C	YHR009C	0.025297
YHR008C	YHR008C	0.008636
YHR007C	YHR007C	0.015256
YHR006W	YHR006W	0.113819
YHR005C-A	YHR005C-A	0
YGR209C	YGR209C	0.039528
YHR005C	YHR005C	0.034724
YHR003C	YHR003C	0.089186
YHR002W	YHR002W	0.046274
YHR001W-A	YHR001W-A	0.040056
YHR001W	YHR001W	0.049733
YHL002W	YHL002W	0.087897
YHL003C	YHL003C	0.022239
YHL004W	YHL004W	0.074806
YHL006C	YHL006C	0.123188
YHL007C	YHL007C	0.069242
YHL008C	YHL008C	0.120145
YHL009C	YHL009C	0.241502
YHL010C	YHL010C	0.09111
YHL011C	YHL011C	0.006277
YMR115W	YMR115W	0.084595
YHL012W	YHL012W	0.173058
YHL013C	YHL013C	0.113303
YHL014C	YHL014C	0.059151
YHL015W	YHL015W	0
YDR138W	YDR138W	0.181894
YHL016C	YHL016C	0.016515
YHL017W	YHL017W	0.054652
YDR140W	YDR140W	0.086402
YGR210C	YGR210C	0.014749
YHL018W	YHL018W	0.107585
YHL019C	YHL019C	0.069339
YDR142C	YDR142C	0.058294
YDR144C	YDR144C	0.152417
YDR146C	YDR146C	0.149741
YDR147W	YDR147W	0.19915
YDR148C	YDR148C	0.083399
YPL193W	YPL193W	0.26992
YPL191C	YPL191C	0.214479
YDR151C	YDR151C	0.157292
YDR152W	YDR152W	0.038913
YDR153C	YDR153C	0.06136
YPL189W	YPL189W	0.100205
YDR155C	YDR155C	0
YMR114C	YMR114C	0.16375
YDR156W	YDR156W	0.076944
YPL188W	YPL188W	0.047422
YDR158W	YDR158W	0.013831
YPL186C	YPL186C	0.258894
YPL184C	YPL184C	0.04379
YGR211W	YGR211W	0.022999
YDR161W	YDR161W	0.067857
YPL183W-A	YPL183W-A	0.168501
YDR162C	YDR162C	0.139665
YPL183C	YPL183C	0.115284
YDR163W	YDR163W	0.374226
YMR113W	YMR113W	0.086987
YPL180W	YPL180W	0.168063
YDR164C	YDR164C	0.03684
YDR165W	YDR165W	0.154947
YDR166C	YDR166C	0.060109
YDR168W	YDR168W	0.070526
YPL177C	YPL177C	0.101351
YPL176C	YPL176C	0.111589
YPL175W	YPL175W	0.034445
YPL174C	YPL174C	0.26755
YPL173W	YPL173W	0.066986
YPL172C	YPL172C	0.053915
YDL236W	YDL236W	0.043207
YDL235C	YDL235C	0.018193
YGR212W	YGR212W	0.197798
YDL234C	YDL234C	0.05002
YDL233W	YDL233W	0.071232
YDR169C	YDR169C	0.069517
YDL232W	YDL232W	0.057812
YDR170C	YDR170C	0.048529
YDL231C	YDL231C	0.050627
YDL230W	YDL230W	0.039892
YDL229W	YDL229W	0.001633
YGR213C	YGR213C	0.101744
YPL171C	YPL171C	0.090412
YDR172W	YDR172W	0.037456
YPL170W	YPL170W	0.047592
YPL169C	YPL169C	0.041226
YPL168W	YPL168W	0.255711
YPL167C	YPL167C	0.156573
YDL227C	YDL227C	0.03676
YDL226C	YDL226C	0.068487
YDR173C	YDR173C	0.119823
YDL225W	YDL225W	0.033434
YDL224C	YDL224C	0.084912
YDR174W	YDR174W	0.004077
YDL223C	YDL223C	0.277372
YDR175C	YDR175C	0.09713
YPL165C	YPL165C	0.094352
YPL164C	YPL164C	0.181537
YDR176W	YDR176W	0.083045
YPL162C	YPL162C	0.093715
YPL161C	YPL161C	0.210685
YPL160W	YPL160W	0.01953
YPL159C	YPL159C	0.110796
YDL222C	YDL222C	0.036511
YDL220C	YDL220C	0.189011
YDR177W	YDR177W	0.009363
YDR178W	YDR178W	0.094267
YDR179C	YDR179C	0.165509
YOR124C	YOR124C	0.102866
YDR179W-A	YDR179W-A	0.191333
YDL219W	YDL219W	0.077142
YDR180W	YDR180W	0.126993
YOR125C	YOR125C	0.044252
YOR126C	YOR126C	0.128305
YDR181C	YDR181C	0.191275
YDR182W	YDR182W	0.13619
YPL157W	YPL157W	0.115497
YOR127W	YOR127W	0.148427
YPL156C	YPL156C	0.1875
YPL155C	YPL155C	0.082423
YPL154C	YPL154C	0.022574
YPL153C	YPL153C	0.049142
YDL218W	YDL218W	0.063197
YDL217C	YDL217C	0.019881
YDR183W	YDR183W	0.133192
YDL216C	YDL216C	0.128942
YDR184C	YDR184C	0.078989
YDL215C	YDL215C	0.01387
YDR185C	YDR185C	0.05212
YDL214C	YDL214C	0.180688
YOR128C	YOR128C	0.02133
YDR186C	YDR186C	0.067419
YOR129C	YOR129C	0.166495
YOR130C	YOR130C	0.049454
YDL212W	YDL212W	0.064721
YOR131C	YOR131C	0.08251
YDR188W	YDR188W	0.016676
YDR189W	YDR189W	0.027549
YMR112C	YMR112C	0.07219
YPL152W	YPL152W	0.07344
YPL151C	YPL151C	0.094602
YPL150W	YPL150W	0.069864
YPL149W	YPL149W	0.189011
YPL148C	YPL148C	0.146742
YDL210W	YDL210W	0.03407
YDL209C	YDL209C	0.13224
YDL208W	YDL208W	0.006439
YOR134W	YOR134W	0.161584
YDL207W	YDL207W	0.082606
YDL206W	YDL206W	0.11508
YOR136W	YOR136W	0.010923
YOR137C	YOR137C	0.090648
YOR138C	YOR138C	0.092041
YPL147W	YPL147W	0.042617
YMR111C	YMR111C	0.098037
YOR140W	YOR140W	0.091856
YPL145C	YPL145C	0.009276
YPL144W	YPL144W	0.166135
YDL205C	YDL205C	0.012338
YDL204W	YDL204W	0.115584
YDL203C	YDL203C	0.108888
YDL202W	YDL202W	0.103411
YDL201W	YDL201W	0.024903
YDL200C	YDL200C	0.146779
YDL199C	YDL199C	0.071871
YPL141C	YPL141C	0.10839
YOR141C	YOR141C	0.070447
YOR142W	YOR142W	0.026282
YPL140C	YPL140C	0.09713
YOR143C	YOR143C	0.093558
YPL139C	YPL139C	0.128001
YPL138C	YPL138C	0.093609
YBR132C	YBR132C	0.036128
YBR133C	YBR133C	0.072435
YGR216C	YGR216C	0.100205
YDL198C	YDL198C	0.023721
YDL195W	YDL195W	0.063225
YBR135W	YBR135W	0
YDL194W	YDL194W	0.081326
YOR144C	YOR144C	0.168382
YKR062W	YKR062W	0.01853
YOR145C	YOR145C	0.060893
YKR061W	YKR061W	0.082136
YOR147W	YOR147W	0.085207
YKR060W	YKR060W	0.105896
YGR217W	YGR217W	0.051846
YOR148C	YOR148C	0.190172
YKR059W	YKR059W	0.002536
YKR058W	YKR058W	0.263835
YKR056W	YKR056W	0.092137
YKR055W	YKR055W	0.068434
YBR137W	YBR137W	0.05212
YBR138C	YBR138C	0.122316
YBR139W	YBR139W	0.079289
YDL193W	YDL193W	0.046824
YDL192W	YDL192W	0
YDL190C	YDL190C	0.037376
YMR110C	YMR110C	0.10715
YOR150W	YOR150W	0.024969
YDL188C	YDL188C	0.027028
YOR151C	YOR151C	0.003275
YOR152C	YOR152C	0.065372
YKR054C	YKR054C	0.135492
YOR154W	YOR154W	0.130459
YOR156C	YOR156C	0.097561
YKR053C	YKR053C	0.092263
YBR141C	YBR141C	0.108617
YDL186W	YDL186W	0.11304
YBR143C	YBR143C	0.004591
YBR145W	YBR145W	0.047091
YBR146W	YBR146W	0.052206
YNR037C	YNR037C	0
YDL183C	YDL183C	0.125902
YDL182W	YDL182W	0.009407
YNR038W	YNR038W	0.107954
YNR039C	YNR039C	0.069339
YDL181W	YDL181W	0.011862
YOR157C	YOR157C	0.019418
YNR040W	YNR040W	0.127758
YDL180W	YDL180W	0.110343
YOR158W	YOR158W	0.07997
YDL179W	YDL179W	0.137109
YOR159C	YOR159C	0.032646
YNR041C	YNR041C	0.044847
YOR160W	YOR160W	0.054477
YGR218W	YGR218W	0.008351
YKR052C	YKR052C	0.009937
YNR043W	YNR043W	0.023155
YKR051W	YKR051W	0.062433
YKR050W	YKR050W	0.117035
YOR161C	YOR161C	0.026456
YKR049C	YKR049C	0.022919
YOR162C	YOR162C	0.135253
YKR048C	YKR048C	0.049633
YBR147W	YBR147W	0.074672
YBR148W	YBR148W	0.229174
YDL178W	YDL178W	0.042755
YDL177C	YDL177C	0.128305
YBR149W	YBR149W	0.026652
YDL176W	YDL176W	0.058833
YBR150C	YBR150C	0.133834
YDL175C	YDL175C	0.067375
YBR151W	YBR151W	0.090913
YDL174C	YDL174C	0.042094
YOR163W	YOR163W	0.032646
YDL173W	YDL173W	0.071191
YOR164C	YOR164C	0.039528
YNR045W	YNR045W	0.100748
YGR220C	YGR220C	0.050025
YOR165W	YOR165W	0.059133
YKR046C	YKR046C	0.032528
YKR045C	YKR045C	0.095392
YNR046W	YNR046W	0.01497
YOR166C	YOR166C	0.263058
YKR044W	YKR044W	0.112043
YOR167C	YOR167C	0
YKR043C	YKR043C	0.011157
YOR168W	YOR168W	0.043305
YKR042W	YKR042W	0.019713
YBR154C	YBR154C	0.009363
YBR155W	YBR155W	0.082443
YBR156C	YBR156C	0.136678
YNR047W	YNR047W	0.055861
YBR157C	YBR157C	0.100803
YNR048W	YNR048W	0.063808
YNR050C	YNR050C	0.018166
YOR171C	YOR171C	0.090339
YNR051C	YNR051C	0.110966
YOR172W	YOR172W	0.129108
YNR052C	YNR052C	0.021343
YKR039W	YKR039W	0.032276
YOR173W	YOR173W	0.023029
YOR174W	YOR174W	0.118263
YKR038C	YKR038C	0.021031
YOR175C	YOR175C	0.043279
YOR176W	YOR176W	0.039218
YKR037C	YKR037C	0.031176
YKR036C	YKR036C	0.19471
YBR158W	YBR158W	0.087155
YBR159W	YBR159W	0.066358
YBR160W	YBR160W	0.003364
YBR162C	YBR162C	0.031448
YMR108W	YMR108W	0.022173
YOR177C	YOR177C	0.096683
YKR035W-A	YKR035W-A	0.004919
YGR222W	YGR222W	0.172333
YNR055C	YNR055C	0.020776
YKR034W	YKR034W	0.034261
YKR031C	YKR031C	0.063991
YKR030W	YKR030W	0.053198
YGR223C	YGR223C	0.077687
YBR163W	YBR163W	0.124604
YBR164C	YBR164C	0
YBR165W	YBR165W	0.125782
YMR107W	YMR107W	0.026573
YNR056C	YNR056C	0.026862
YNR057C	YNR057C	0.052963
YNR058W	YNR058W	0.042922
YJL153C	YJL153C	0.056571
YNR059W	YNR059W	0.174339
YNR060W	YNR060W	0.05949
YGR224W	YGR224W	0.139815
YJL154C	YJL154C	0.051592
YJL155C	YJL155C	0.03863
YNR061C	YNR061C	0.191958
YJL156C	YJL156C	0.071871
YNR062C	YNR062C	0.112204
YKR027W	YKR027W	0.105318
YNR063W	YNR063W	0.113908
YJL157C	YJL157C	0.143301
YKR026C	YKR026C	0.003286
YKR025W	YKR025W	0.086529
YKR024C	YKR024C	0.061965
YKR023W	YKR023W	0.180948
YKR022C	YKR022C	0.206548
YNR064C	YNR064C	0.057397
YNR067C	YNR067C	0.080402
YMR106C	YMR106C	0.082838
YJL160C	YJL160C	0.092801
YJL161W	YJL161W	0.147212
YKR021W	YKR021W	0.074861
YJL162C	YJL162C	0.20202
YKR020W	YKR020W	0.11897
YJL163C	YJL163C	0.065989
YKR018C	YKR018C	0.03389
YKR017C	YKR017C	0.035338
YKR016W	YKR016W	0.07418
YJL164C	YJL164C	0.046831
YJL165C	YJL165C	0.053457
YNR072W	YNR072W	0.036366
YJL166W	YJL166W	0
YMR105C	YMR105C	0.0142
YJL167W	YJL167W	0.020167
YKR015C	YKR015C	0.234651
YKR014C	YKR014C	0.017301
YJL168C	YJL168C	0.070146
YKR011C	YKR011C	0.090396
YKR010C	YKR010C	0.279631
YJL170C	YJL170C	0.142168
YKR009C	YKR009C	0.05661
YKR008W	YKR008W	0.068772
YGR227W	YGR227W	0.049266
YJL171C	YJL171C	0.036253
YJL172W	YJL172W	0.02833
YJL173C	YJL173C	0.025022
YJL174W	YJL174W	0.100901
YKR007W	YKR007W	0.145426
YGR229C	YGR229C	0.134431
YJL176C	YJL176C	0.155904
YKR006C	YKR006C	0.169729
YJL178C	YJL178C	0.107158
YKR003W	YKR003W	0.039621
YKR002W	YKR002W	0.016023
YMR104C	YMR104C	0.058435
YKR001C	YKR001C	0.015798
YJL179W	YJL179W	0.028065
YJL180C	YJL180C	0.105806
YJL181W	YJL181W	0.305737
YJL183W	YJL183W	0.054114
YJL184W	YJL184W	0.059281
YJL185C	YJL185C	0.134545
YJL186W	YJL186W	0.10443
YJL187C	YJL187C	0.070484
YMR102C	YMR102C	0.040799
YJL190C	YJL190C	0
YJL192C	YJL192C	0.035028
YGR230W	YGR230W	0.369645
YJL193W	YJL193W	0.070494
YJL194W	YJL194W	0.071665
YHL021C	YHL021C	0.051242
YJL196C	YJL196C	0.060535
YHL022C	YHL022C	0.137866
YGR231C	YGR231C	0.006481
YJL197W	YJL197W	0.114637
YHL023C	YHL023C	0.097039
YJL198W	YJL198W	0.025417
YHL025W	YHL025W	0.110381
YHL026C	YHL026C	0.059533
YMR101C	YMR101C	0.130554
YHL027W	YHL027W	0.146561
YJL200C	YJL200C	0.028439
YJL201W	YJL201W	0.046629
YJL203W	YJL203W	0.213951
YHL029C	YHL029C	0.053483
YJL204C	YJL204C	0.083171
YJL206C	YJL206C	0.094259
YJL207C	YJL207C	0.078045
YHL030W	YHL030W	0.094799
YHL031C	YHL031C	0.013581
YHL032C	YHL032C	0.048117
YJL208C	YJL208C	0.056898
YJL209W	YJL209W	0.101588
YJL210W	YJL210W	0.151125
YHL033C	YHL033C	0.023829
YMR100W	YMR100W	0.067696
YJL212C	YJL212C	0.02289
YHL034C	YHL034C	0.038424
YJL213W	YJL213W	0.056541
YHL035C	YHL035C	0.18188
YGR232W	YGR232W	0.031377
YHL036W	YHL036W	0.05123
YHL038C	YHL038C	0.137587
YHL039W	YHL039W	0.120565
YMR099C	YMR099C	0.027455
YIL103W	YIL103W	0.038669
YIL104C	YIL104C	0.094677
YIL105C	YIL105C	0.022272
YIL107C	YIL107C	0.052665
YIL108W	YIL108W	0.036848
YIL109C	YIL109C	0.016385
YIL110W	YIL110W	0.120912
YIL112W	YIL112W	0.160894
YIL113W	YIL113W	0.147991
YMR098C	YMR098C	0.232303
YIL114C	YIL114C	0.123833
YIL116W	YIL116W	0.042807
YIL118W	YIL118W	0.017529
YIL119C	YIL119C	0.084327
YIL120W	YIL120W	0.125698
YIL121W	YIL121W	0.059591
YIL122W	YIL122W	0.087724
YIL124W	YIL124W	0.059638
YDR190C	YDR190C	0.008692
YIL125W	YIL125W	0.015956
YIL126W	YIL126W	0.043313
YDR191W	YDR191W	0.059114
YIL128W	YIL128W	0.087525
YDR194C	YDR194C	0.066197
YDR195W	YDR195W	0.08165
YDR196C	YDR196C	0.074222
YDR197W	YDR197W	0.150776
YDR198C	YDR198C	0.178766
YDR200C	YDR200C	0.122301
YDR201W	YDR201W	0.09024
YMR097C	YMR097C	0.124869
YDR202C	YDR202C	0.050138
YDR204W	YDR204W	0.070169
YDR205W	YDR205W	0.118218
YDR206W	YDR206W	0.181275
YPL137C	YPL137C	0.091779
YPL135W	YPL135W	0.037316
YPL134C	YPL134C	0.039791
YMR096W	YMR096W	0.059638
YPL133C	YPL133C	0.101107
YPL132W	YPL132W	0.077323
YDR208W	YDR208W	0.04789
YPL131W	YPL131W	0
YDR211W	YDR211W	0.043419
YPL130W	YPL130W	0.143921
YPL128C	YPL128C	0.044024
YPL126W	YPL126W	0.060503
YDR212W	YDR212W	0.007192
YDR213W	YDR213W	0.051055
YPL125W	YPL125W	0.03882
YDR214W	YDR214W	0.078858
YPL124W	YPL124W	0.106213
YPL123C	YPL123C	0.093312
YPL122C	YPL122C	0.009814
YPL120W	YPL120W	0.101992
YPL119C	YPL119C	0.066149
YMR095C	YMR095C	0.115903
YDR216W	YDR216W	0.098702
YDR217C	YDR217C	0.20823
YDR218C	YDR218C	0.105917
YPL118W	YPL118W	0.035759
YPL117C	YPL117C	0.024727
YDR219C	YDR219C	0.155126
YPL116W	YPL116W	0.044383
YPL115C	YPL115C	0.084694
YGR234W	YGR234W	0.079388
YDL171C	YDL171C	0.016506
YDL170W	YDL170W	0.040915
YDR222W	YDR222W	0.052467
YDL169C	YDL169C	0.188048
YDR223W	YDR223W	0.319871
YDR224C	YDR224C	0
YMR094W	YMR094W	0.140265
YDL168W	YDL168W	0.042693
YDR225W	YDR225W	0
YDR226W	YDR226W	0.022884
YDR227W	YDR227W	0.400791
YPL112C	YPL112C	0.066414
YPL111W	YPL111W	0.027549
YPL110C	YPL110C	0.085068
YPL109C	YPL109C	0.074169
YGR235C	YGR235C	0.157406
YPL108W	YPL108W	0.144312
YPL107W	YPL107W	0.122679
YDR228C	YDR228C	0.070415
YDL166C	YDL166C	0.041801
YDR229W	YDR229W	0.071893
YDL165W	YDL165W	0.010549
YDR231C	YDR231C	0.061048
YDL164C	YDL164C	0.052176
YMR093W	YMR093W	0.02177
YDR232W	YDR232W	0.029807
YDR233C	YDR233C	0.052731
YPL106C	YPL106C	0.013106
YPL104W	YPL104W	0.085389
YPL103C	YPL103C	0.053198
YGR236C	YGR236C	0.077713
YPL101W	YPL101W	0.07869
YDL160C	YDL160C	0.005954
YDL159W	YDL159W	0.03176
YDR234W	YDR234W	0.035494
YDL157C	YDL157C	0.053198
YDR235W	YDR235W	0.053401
YDL156W	YDL156W	0.051614
YDR236C	YDR236C	0.108648
YMR092C	YMR092C	0.064594
YDR237W	YDR237W	0.038694
YDR238C	YDR238C	0.02937
YOR179C	YOR179C	0.19718
YDL155W	YDL155W	0.092283
YOR180C	YOR180C	0.094453
YDR239C	YDR239C	0.198621
YGR237C	YGR237C	0.072287
YPL100W	YPL100W	0.052253
YDR240C	YDR240C	0.158205
YOR184W	YOR184W	0.036347
YPL099C	YPL099C	0.160894
YOR185C	YOR185C	0
YPL098C	YPL098C	0.055155
YOR186W	YOR186W	0.369153
YMR091C	YMR091C	0.052437
YPL097W	YPL097W	0.121363
YOR187W	YOR187W	0.025624
YPL096W	YPL096W	0.135866
YPL095C	YPL095C	0.061781
YPL094C	YPL094C	0.033621
YDL154W	YDL154W	0.156763
YDL153C	YDL153C	0.080051
YDL150W	YDL150W	0.080305
YGR238C	YGR238C	0.2536
YDL149W	YDL149W	0.098178
YDR242W	YDR242W	0.080856
YDL148C	YDL148C	0.068588
YDR243C	YDR243C	0.127948
YDR244W	YDR244W	0.114924
YDL147W	YDL147W	0.027486
YDR245W	YDR245W	0.044612
YDR246W	YDR246W	0.032697
YOR188W	YOR188W	0.128675
YMR090W	YMR090W	0.069299
YDL146W	YDL146W	0.068303
YOR189W	YOR189W	0.230846
YDR247W	YDR247W	0.117447
YOR190W	YOR190W	0.07824
YDR248C	YDR248C	0.042693
YPL093W	YPL093W	0.009334
YGR239C	YGR239C	0.221873
YPL092W	YPL092W	0.059127
YPL091W	YPL091W	0.031747
YOR192C	YOR192C	0.050205
YDL145C	YDL145C	0.025424
YDL144C	YDL144C	0.092768
YDL143W	YDL143W	0.005705
YGR240C	YGR240C	0.005084
YOR194C	YOR194C	0.065851
YPL088W	YPL088W	0.117127
YPL086C	YPL086C	0.005406
YOR196C	YOR196C	0.076356
YPL085W	YPL085W	0.246012
YMR089C	YMR089C	0.034767
YPL084W	YPL084W	0.105801
YDL138W	YDL138W	0.099723
YOR197W	YOR197W	0.01894
YMR088C	YMR088C	0.02905
YDL137W	YDL137W	0
YOR198C	YOR198C	0.019409
YOR201C	YOR201C	0.144452
YOR204W	YOR204W	0.008326
YPL083C	YPL083C	0.196452
YPL082C	YPL082C	0.034562
YOR205C	YOR205C	0.138193
YMR087W	YMR087W	0.043545
YPL079W	YPL079W	0.025446
YPL078C	YPL078C	0.02079
YPL077C	YPL077C	0.05182
YPL076W	YPL076W	0.047993
YDL135C	YDL135C	0.00997
YDL134C	YDL134C	0.022015
YDL133W	YDL133W	0.06459
YDL132W	YDL132W	0.018645
YDL131W	YDL131W	0.027804
YOR206W	YOR206W	0.063537
YOR207C	YOR207C	0.006118
YKL001C	YKL001C	0
YOR208W	YOR208W	0.116908
YOR209C	YOR209C	0.060764
YOR210W	YOR210W	0
YKL003C	YKL003C	0.023274
YOR211C	YOR211C	0.047008
YKL004W	YKL004W	0.010045
YKL005C	YKL005C	0.151201
YOR212W	YOR212W	0.043863
YKL006C-A	YKL006C-A	0.092629
YDL128W	YDL128W	0.017237
YDL127W	YDL127W	0.082443
YMR086W	YMR086W	0.229782
YDL126C	YDL126C	0.003602
YOR213C	YOR213C	0.182113
YKL007W	YKL007W	0.074617
YKL008C	YKL008C	0.002396
YKL009W	YKL009W	0.025885
YOR215C	YOR215C	0.03887
YKL010C	YKL010C	0.076758
YOR216C	YOR216C	0.15228
YOR217W	YOR217W	0.070713
YDL124W	YDL124W	0.077751
YDL123W	YDL123W	0.083171
YDL122W	YDL122W	0.094542
YDL120W	YDL120W	0.098933
YDL119C	YDL119C	0.068274
YOR219C	YOR219C	0.117477
YKL011C	YKL011C	0.126522
YOR220W	YOR220W	0.079705
YKL012W	YKL012W	0.123039
YOL156W	YOL156W	0.027052
YOR221C	YOR221C	0.045876
YKL013C	YKL013C	0
YKL014C	YKL014C	0.139502
YOR222W	YOR222W	0.026544
YKL015W	YKL015W	0.060836
YOR223W	YOR223W	0.060703
YKL016C	YKL016C	0.047511
YDL117W	YDL117W	0.077448
YGR243W	YGR243W	0.049616
YDL116W	YDL116W	0.09399
YDL114W	YDL114W	0.18619
YDL113C	YDL113C	0.060261
YOR224C	YOR224C	0.013831
YGR244C	YGR244C	0.011806
YOR226C	YOR226C	0.039528
YKL017C	YKL017C	0.0579
YOR227W	YOR227W	0.086038
YOR228C	YOR228C	0.1184
YOL154W	YOL154W	0.058538
YKL018C-A	YKL018C-A	0.052363
YOR229W	YOR229W	0.044547
YKL019W	YKL019W	0.076713
YOR230W	YOR230W	0.025624
YOR231W	YOR231W	0.081326
YOR232W	YOR232W	0.07869
YKL020C	YKL020C	0.092538
YOL152W	YOL152W	0.128418
YOL151W	YOL151W	0.067375
YKL021C	YKL021C	0.057812
YOL149W	YOL149W	0.049266
YGR245C	YGR245C	0.034724
YOR236W	YOR236W	0.129302
YOR237W	YOR237W	0.047738
YOR238W	YOR238W	0.172017
YKL024C	YKL024C	0.06136
YOL147C	YOL147C	0.043672
YOL146W	YOL146W	0.037415
YOL145C	YOL145C	0.051969
YOL144W	YOL144W	0.173069
YGL174W	YGL174W	0.207878
YKL026C	YKL026C	0.102746
YOL143C	YOL143C	0.011933
YOL142W	YOL142W	0.079178
YOR242C	YOR242C	0.139141
YOR243C	YOR243C	0.058615
YGL175C	YGL175C	0.157898
YOR244W	YOR244W	0.029825
YKL028W	YKL028W	0.065947
YOR245C	YOR245C	0.072937
YKL029C	YKL029C	0.016634
YOL140W	YOL140W	0.038856
YGR246C	YGR246C	0.054269
YOL139C	YOL139C	0
YOL138C	YOL138C	0.114439
YGL176C	YGL176C	0.284547
YKL033W	YKL033W	0.139298
YKL033W-A	YKL033W-A	0.066532
YKL034W	YKL034W	0.040709
YOL137W	YOL137W	0.067439
YJL217W	YJL217W	0.09713
YGR247W	YGR247W	0.034278
YOL136C	YOL136C	0.044148
YJL218W	YJL218W	0.025975
YKL035W	YKL035W	0.006037
YOL135C	YOL135C	0.065989
YOL133W	YOL133W	0.033843
YOL132W	YOL132W	0.078586
YOL131W	YOL131W	0.213248
YJL039C	YJL039C	0.062825
[truncated: 2,423 more rows]
